# Supplementary material for: Right ventricular stroke volume assessed by pulmonary artery pulse contour analysis
Source: Intensive Care Med Exp. 2020 Oct 7;8:58. doi: 10.1186/s40635-020-00347-7 (PMC7539259; doi:10.1186/s40635-020-00347-7)
Supplement: Supplementary file 2 — Additional file 2: e-Figures 2 to 5. Bland-Altman plots for the four methods and all animals with respect to the experimental state. 100 stroke volumes per animal and experimental condition are displayed. The animals are differentiated with a symbol- and color code. The dependencies of bias from the mean of stroke volumes show median r2 of 0.73 (0.0 to 0.95) for the pulse pressure method, 0.73 (0.0 to 0.94) for the time corrected pulse pressure method, 0.8 (0.01 to 0.95) for the integration method and 0.84 (0.01 to 0.94) for the time corrected pressure integration method. [file 40635_2020_347_MOESM2_ESM.zip]

Archive with 4 entries (4 files):
- e-figure2.jpg
- e-figure3.jpg
- e-figure4.jpg
- e-figure5.jpg
